# Supplementary material for: Non-destructive characterisation and classification of ceramic artefacts using pEDXRF and statistical pattern recognition
Source: Chem Cent J. 2012 Sep 14;6:102. doi: 10.1186/1752-153X-6-102 (PMC3537681; doi:10.1186/1752-153X-6-102)
Supplement: Additional file 1 — Elemental composition of the three ceramic samples group. The mean intensity is expressed in counts per second (cps). Corresponding measurement uncertainties are reported in the brackets. [file 1752-153X-6-102-S1.xlsx]

## Sheet: Additional file 1
	Si	K	Ca	Ti	Mn	Fe	Zn	Rb	Sr	Zr
BUBANJ	12.82 (0.50)	60.69 (0.95)	22.78 (0.74)	42.52 (0.82)	14.49 (0.72)	1217.74 (3.65)	10.67 (0.74)	12.16 (0.90)	9.34 (0.85)	23.48 (0.92)
BUBANJ	22.48 (0.61)	60.62 (0.99)	60.12 (0.97)	65.19 (1.00)	15.47 (0.76)	1454.07 (3.93)	8.04 (0.76)	18.69 (1.02)	21.64 (1.07)	18.16 (1.08)
BUBANJ	19.26 (0.58)	66.28 (1.01)	67.47 (1.02)	54.92 (0.91)	13.00 (0.72)	1425.79 (3.85)	5.13 (0.64)	12.78 (0.96)	25.50 (1.09)	27.44 (1.06)
BUBANJ	10.31 (0.44)	41.43 (0.82)	38.94 (0.77)	32.57 (0.72)	19.93 (0.68)	1039.82 (3.33)	5.09 (0.66)	12.89 (0.73)	11.17 (0.76)	16.20 (0.78)
BUBANJ	10.73 (0.45)	54.87 (0.92)	44.18 (0.85)	44.54 (0.85)	28.81 (0.83)	1503.35 (4.06)	6.79 (0.68)	7.64 (0.78)	22.43 (0.92)	13.94 (0.81)
BUBANJ	13.61 (0.48)	54.07 (0.90)	40.81 (0.82)	41.16 (0.83)	18.17 (0.74)	1112.59 (3.45)	17.77 (0.77)	7.59 (0.69)	22.16 (0.96)	17.03 (0.86)
BUBANJ	15.68 (0.51)	42.77 (0.82)	39.14 (0.76)	36.76 (0.74)	14.18 (0.71)	973.77 (3.21)	14.93 (0.81)	12.58 (0.77)	12.65 (0.82)	15.19 (0.84)
BUBANJ	18.34 (0.56)	60.26 (0.96)	38.75 (0.79)	39.40 (0.80)	5.95 (0.59)	1125.54 (3.49)	4.15 (0.51)	14.79 (0.93)	12.68 (0.84)	33.48 (1.07)
BUBANJ	18.67 (0.55)	57.00 (0.96)	29.06 (0.70)	39.21 (0.78)	6.12 (0.56)	1146.53 (3.55)	45.49 (1.13)	15.13 (0.91)	13.53 (0.97)	23.32 (0.99)
BUBANJ	11.97 (0.48)	46.44 (0.85)	47.62 (0.84)	55.87 (0.89)	7.41 (0.56)	1490.50 (4.02)	5.22 (0.63)	15.67 (0.82)	12.20 (0.81)	12.25 (0.85)
BUBANJ	6.74 (0.39)	40.40 (0.78)	30.54 (0.67)	25.29 (0.62)	12.34 (0.55)	654.38 (2.62)	4.15 (0.51)	6.61 (0.57)	9.06 (0.67)	12.88 (0.67)
BUBANJ	14.44 (0.53)	71.59 (1.04)	32.16 (0.78)	56.93 (0.91)	5.64 (0.59)	1425.11 (3.85)	6.97 (0.87)	12.90 (0.97)	11.31 (0.89)	20.81 (0.93)
BUBANJ	12.89 (0.51)	58.69 (0.95)	36.38 (0.81)	48.82 (0.85)	15.39 (0.71)	1337.02 (3.74)	51.53 (1.08)	11.94 (0.85)	11.08 (0.81)	18.94 (0.88)
PLOCNIK	6.64 (0.38)	22.79 (0.64)	106.46 (1.16)	24.11 (0.63)	10.34 (0.58)	913.58 (3.11)	10.00 (0.67)	6.47 (0.61)	13.27 (0.77)	12.11 (0.77)
PLOCNIK	7.61 (0.39)	21.27 (0.59)	25.44 (0.60)	24.90 (0.64)	19.90 (0.70)	721.28 (2.74)	3.38 (0.48)	6.42 (0.73)	5.60 (0.66)	7.69 (0.71)
PLOCNIK	9.23 (0.41)	20.56 (0.61)	27.01 (0.63)	25.17 (0.65)	21.74 (0.67)	638.88 (2.62)	7.96 (0.60)	8.41 (0.68)	12.26 (0.72)	8.63 (0.77)
PLOCNIK	3.34 (0.29)	11.64 (0.49)	16.88 (0.49)	13.08 (0.44)	5.90 (0.40)	341.69 (1.91)	10.47 (0.49)	5.72 (0.50)	8.10 (0.56)	9.48 (0.58)
PLOCNIK	10.92 (0.43)	18.25 (0.58)	23.35 (0.59)	22.98 (0.65)	14.02 (0.62)	653.18 (2.68)	8.70 (0.65)	6.11 (0.69)	10.16 (0.75)	8.56 (0.74)
PLOCNIK	7.51 (0.36)	22.51 (0.63)	32.60 (0.68)	25.31 (0.66)	10.12 (0.60)	808.89 (2.91)	20.21 (0.75)	12.23 (0.75)	12.35 (0.70)	13.09 (0.75)
PLOCNIK	7.25 (0.38)	20.49 (0.59)	31.09 (0.68)	24.73 (0.64)	17.61 (0.64)	671.41 (2.69)	10.65 (0.65)	7.44 (0.69)	12.23 (0.75)	12.32 (0.69)
PLOCNIK	12.80 (0.46)	31.23 (0.73)	41.05 (0.78)	37.47 (0.80)	29.64 (0.86)	1019.41 (3.26)	8.96 (0.70)	11.60 (0.83)	18.00 (0.90)	30.09 (0.94)
PLOCNIK	6.67 (0.35)	23.17 (0.64)	34.05 (0.69)	21.89 (0.56)	4.57 (0.55)	633.24 (2.60)	4.98 (0.56)	7.70 (0.65)	6.43 (0.63)	7.29 (0.62)
PLOCNIK	4.76 (0.33)	15.16 (0.52)	35.52 (0.68)	15.75 (0.50)	17.66 (0.60)	518.59 (2.39)	2.48 (0.67)	5.35 (0.59)	7.53 (0.70)	9.06 (0.74)
PLOCNIK	5.18 (0.34)	15.97 (0.59)	18.39 (0.56)	18.10 (0.55)	3.03 (0.42)	622.25 (2.61)	4.38 (0.50)	5.15 (0.64)	10.57 (0.72)	10.25 (0.75)
PLOCNIK	7.11 (0.40)	17.46 (0.59)	44.87 (0.79)	27.71 (0.65)	17.00 (0.69)	752.82 (2.86)	6.42 (0.65)	5.37 (0.74)	9.10 (0.77)	17.23 (0.80)
PLOCNIK	9.40 (0.44)	24.35 (0.67)	80.45 (1.03)	24.26 (0.69)	10.47 (0.65)	815.53 (2.94)	4.26 (0.48)	5.15 (0.75)	11.61 (0.76)	14.11 (0.83)
PLOCNIK	3.54 (0.28)	9.29 (0.44)	11.82 (0.45)	12.31 (0.47)	4.97 (0.41)	375.40 (2.03)	5.23 (0.50)	5.28 (0.50)	6.63 (0.65)	17.27 (0.73)
PLOCNIK	11.11 (0.43)	31.51 (0.72)	32.83 (0.70)	38.31 (0.73)	7.38 (0.51)	829.12 (2.98)	9.10 (0.66)	10.96 (0.79)	11.23 (0.77)	12.60 (0.85)
PLOCNIK	16.72 (0.54)	35.00 (0.76)	33.12 (0.74)	43.75 (0.82)	3.83 (0.60)	1060.55 (3.39)	10.70 (0.72)	9.84 (0.85)	13.23 (0.87)	23.98 (0.96)
PLOCNIK	11.14 (0.45)	33.08 (0.75)	63.75 (0.95)	40.65 (0.79)	12.93 (0.65)	975.92 (3.22)	10.71 (0.73)	6.95 (0.73)	14.29 (0.86)	16.29 (0.85)
PLOCNIK	9.35 (0.47)	35.87 (0.79)	119.12 (1.24)	33.34 (0.75)	63.01 (1.06)	949.99 (3.23)	29.12 (0.94)	12.69 (0.93)	13.11 (0.84)	19.81 (0.87)
PLOCNIK	3.72 (0.27)	5.41 (0.40)	28.06 (0.62)	7.22 (0.33)	4.94 (0.37)	197.82 (1.46)	2.48 (0.38)	3.04 (0.38)	7.45 (0.52)	6.04 (0.47)
PLOCNIK	6.65 (0.38)	30.53 (0.71)	32.78 (0.71)	29.83 (0.68)	7.70 (0.54)	802.47 (2.89)	5.12 (0.68)	10.13 (0.77)	11.51 (0.79)	24.66 (0.88)
PLOCNIK	9.99 (0.44)	22.31 (0.63)	38.57 (0.74)	35.42 (0.73)	10.65 (0.61)	826.97 (2.98)	3.38 (0.49)	6.63 (0.72)	11.44 (0.77)	22.66 (0.87)
PLOCNIK	16.65 (0.57)	45.27 (0.87)	98.22 (1.15)	50.00 (0.89)	19.63 (0.82)	1440.80 (3.89)	8.85 (0.75)	14.48 (0.93)	12.21 (0.86)	19.17 (0.95)
PLOCNIK	7.04 (0.38)	29.75 (0.69)	36.14 (0.73)	46.31 (0.79)	3.93 (0.51)	777.70 (2.88)	4.14 (0.59)	5.40 (0.69)	16.50 (0.83)	17.59 (0.88)
PLOCNIK	16.15 (0.57)	38.04 (0.78)	45.34 (0.81)	48.06 (0.84)	5.18 (0.58)	1267.70 (3.68)	5.96 (0.76)	9.01 (0.79)	13.60 (0.84)	18.66 (0.91)
PLOCNIK	11.30 (0.49)	26.92 (0.70)	42.97 (0.79)	39.13 (0.76)	10.55 (0.62)	1125.69 (3.49)	10.11 (0.72)	8.94 (0.85)	7.32 (0.80)	20.04 (0.97)
VINCA	6.51 (0.36)	21.17 (0.63)	84.07 (1.03)	15.91 (0.52)	7.52 (0.52)	511.58 (2.35)	7.55 (0.53)	5.88 (0.58)	9.35 (0.62)	14.29 (0.70)
VINCA	10.46 (0.47)	32.49 (0.75)	56.59 (0.87)	31.86 (0.71)	6.74 (0.56)	909.66 (3.09)	9.17 (0.66)	9.49 (0.70)	8.86 (0.78)	15.11 (0.79)
VINCA	13.46 (0.47)	31.77 (0.77)	30.42 (0.71)	34.16 (0.73)	7.47 (0.63)	814.09 (3.01)	11.23 (0.74)	12.09 (0.84)	11.52 (0.86)	18.96 (0.92)
VINCA	16.05 (0.51)	45.63 (0.83)	57.89 (0.92)	40.72 (0.81)	10.94 (0.66)	1136.64 (3.52)	7.77 (0.80)	9.94 (0.85)	14.34 (0.90)	25.24 (0.99)
VINCA	3.78 (0.35)	17.15 (0.57)	24.61 (0.64)	22.06 (0.62)	3.90 (0.54)	645.53 (2.65)	7.88 (0.63)	8.58 (0.75)	13.31 (0.89)	21.58 (0.98)
VINCA	6.97 (0.44)	37.63 (0.82)	75.10 (1.04)	39.78 (0.82)	6.97 (0.64)	1120.69 (3.47)	102.84 (1.42)	9.21 (0.92)	18.98 (1.02)	28.52 (1.08)
VINCA	9.67 (0.43)	26.74 (0.71)	34.17 (0.73)	28.46 (0.67)	4.67 (0.57)	765.18 (2.83)	120.10 (1.36)	9.81 (0.80)	12.84 (0.79)	22.60 (0.91)
VINCA	12.81 (0.52)	43.48 (0.83)	55.51 (0.90)	41.12 (0.77)	10.61 (0.63)	964.97 (3.18)	5.88 (0.61)	7.34 (0.83)	14.47 (0.92)	20.71 (0.97)
VINCA	16.69 (0.55)	46.21 (0.88)	72.86 (1.03)	36.22 (0.79)	10.22 (0.62)	1007.79 (3.33)	192.53 (1.73)	7.93 (0.97)	23.49 (0.97)	37.09 (1.05)
VINCA	22.23 (0.64)	55.49 (0.94)	80.67 (1.08)	53.50 (0.88)	6.15 (0.73)	1463.04 (3.95)	10.43 (0.93)	14.30 (1.00)	20.78 (1.04)	28.07 (1.07)
VINCA	16.54 (0.55)	42.48 (0.82)	40.84 (0.79)	47.36 (0.86)	6.15 (0.63)	996.95 (3.29)	42.09 (1.10)	11.68 (0.87)	15.01 (0.97)	24.46 (1.00)
VINCA	16.94 (0.55)	47.17 (0.83)	44.16 (0.79)	41.84 (0.79)	6.66 (0.64)	1112.17 (3.45)	29.37 (0.98)	12.55 (0.88)	14.54 (1.00)	28.71 (1.07)
VINCA	15.52 (0.52)	54.26 (0.91)	49.69 (0.87)	41.89 (0.81)	9.51 (0.62)	906.13 (3.08)	9.45 (0.75)	12.11 (0.80)	21.00 (0.92)	23.85 (0.94)
VINCA	15.57 (0.54)	45.24 (0.83)	37.65 (0.76)	53.83 (0.86)	13.23 (0.68)	1257.03 (3.65)	41.56 (1.07)	15.01 (0.94)	13.79 (0.97)	34.85 (1.07)
VINCA	12.40 (0.46)	32.48 (0.74)	50.58 (0.85)	32.95 (0.71)	12.02 (0.61)	810.28 (3.00)	47.12 (1.06)	6.77 (0.73)	11.09 (0.82)	22.81 (0.92)
VINCA	16.11 (0.53)	49.13 (0.91)	80.43 (1.06)	46.17 (0.86)	10.27 (0.64)	1228.06 (3.56)	11.35 (0.79)	14.05 (0.89)	19.63 (0.94)	20.29 (0.96)
VINCA	12.54 (0.48)	31.01 (0.73)	36.22 (0.74)	31.48 (0.71)	11.77 (0.65)	880.28 (3.08)	67.16 (1.16)	8.28 (0.86)	15.82 (0.80)	30.60 (0.92)
VINCA	11.25 (0.50)	33.86 (0.73)	51.22 (0.85)	33.80 (0.71)	7.15 (0.60)	983.86 (3.25)	8.27 (0.68)	12.87 (0.76)	16.14 (0.92)	24.15 (0.90)
VINCA	16.72 (0.54)	43.56 (0.83)	46.84 (0.84)	43.55 (0.81)	10.87 (0.67)	1152.03 (3.46)	6.80 (0.68)	17.86 (0.92)	14.99 (0.91)	28.39 (1.02)
VINCA	16.75 (0.52)	42.29 (0.81)	39.10 (0.75)	42.41 (0.81)	6.23 (0.57)	1032.26 (3.30)	9.27 (0.71)	11.10 (0.86)	16.88 (0.89)	17.93 (0.90)
VINCA	11.66 (0.47)	33.44 (0.77)	47.78 (0.81)	29.39 (0.72)	7.36 (0.61)	817.98 (2.94)	5.30 (0.53)	13.17 (0.87)	12.31 (0.85)	25.55 (0.97)
VINCA	16.67 (0.52)	38.85 (0.82)	50.37 (0.88)	42.77 (0.80)	10.27 (0.68)	1003.13 (3.31)	12.25 (0.76)	7.94 (0.88)	9.92 (0.83)	19.80 (0.95)
VINCA	15.87 (0.55)	40.21 (0.81)	76.06 (1.01)	42.43 (0.78)	11.65 (0.67)	1159.55 (3.48)	15.11 (0.89)	9.35 (0.84)	12.65 (0.89)	24.15 (0.97)
VINCA	14.83 (0.50)	28.80 (0.76)	29.02 (0.70)	35.70 (0.76)	8.83 (0.62)	1038.45 (3.32)	5.30 (0.66)	9.35 (0.79)	11.37 (0.78)	17.47 (0.89)
VINCA	18.16 (0.58)	42.04 (0.87)	97.61 (1.13)	39.10 (0.77)	11.01 (0.67)	1024.42 (3.28)	5.30 (0.53)	7.50 (0.89)	17.63 (0.93)	19.60 (0.99)
VINCA	9.91 (0.43)	33.70 (0.72)	57.15 (0.90)	27.69 (0.67)	18.70 (0.69)	806.43 (2.98)	5.49 (0.57)	9.62 (0.71)	7.35 (0.80)	17.30 (0.82)
VINCA	15.52 (0.52)	33.22 (0.76)	52.56 (0.90)	45.97 (0.82)	15.65 (0.71)	1138.80 (3.53)	7.67 (0.75)	8.72 (0.82)	10.92 (0.81)	27.19 (0.94)
VINCA	9.48 (0.44)	34.11 (0.76)	60.24 (0.94)	32.91 (0.70)	6.58 (0.53)	850.33 (3.06)	8.31 (0.67)	5.44 (0.76)	16.21 (0.82)	20.82 (0.86)
VINCA	7.04 (0.39)	35.13 (0.77)	115.64 (1.23)	25.56 (0.65)	43.99 (0.85)	795.48 (2.94)	5.66 (0.64)	7.32 (0.81)	5.78 (0.65)	24.81 (0.87)
